# Supplementary material for: Cell lineage-dependent chiral actomyosin flows drive cellular rearrangements in early Caenorhabditis elegans development
Source: eLife. 2020 Jul 9;9:e54930. doi: 10.7554/eLife.54930 (PMC7394549; doi:10.7554/eLife.54930)
Supplement: Source code 1. [file elife-54930-code1.zip]

Archive with 6 entries (5 files):
- spindle_skew_code/
- __MACOSX/._spindle_skew_code
- spindle_skew_code/segment_spindle_points.m
- __MACOSX/spindle_skew_code/._segment_spindle_points.m
- spindle_skew_code/Autosegment_spindle.m
- __MACOSX/spindle_skew_code/._Autosegment_spindle.m
